# Supplementary material for: Do home mathematical activities relate to early mathematical skills? A systematic review and meta‐analysis
Source: Child Dev. 2024 Oct 3;96(1):451–68. doi: 10.1111/cdev.14162 (PMC11693824; doi:10.1111/cdev.14162)
Supplement: Supplementary file 1 — Appendix S1. [file CDEV-96-451-s001.zip]

Archive with 2 entries (2 files):
- S3.docx
- supplementary_S1_S2.xlsx
