# Supplementary material for: Do home mathematical activities relate to early mathematical skills? A systematic review and meta‐analysis
Source: Child Dev. 2024 Oct 3;96(1):451–68. doi: 10.1111/cdev.14162 (PMC11693824; doi:10.1111/cdev.14162)
Supplement: Supplementary file 1 — Appendix S1. [file CDEV-96-451-s001.zip › supplementary_S1_S2.xlsx]

## Sheet: S1
Meta-Analysis Data
manuscript_id	sample_id	effect_size_id	authors	date	publication_status	sample_size	r	age_months	study_design	country	geographical_grouping	maths_measure_code	hma_type	total_risk_of_bias
1	1	1	Blevins-Knabe et al.	2000	Published	64	0.14	53	Cross-Sectional	US	North America	Composite	Overall	8
2	2	2	Cheung et al.	2018	Published	673	0.09	51	Cross-Sectional	Philippines	Asia	Number Knowledge	Overall	5
2	2	3	Cheung et al.	2018	Published	673	0.06	51	Cross-Sectional	Philippines	Asia	Number Knowledge	Overall	5
2	2	4	Cheung et al.	2018	Published	673	0.05	51	Cross-Sectional	Philippines	Asia	Counting	Overall	5
2	2	5	Cheung et al.	2018	Published	673	0.1	51	Cross-Sectional	Philippines	Asia	Number Knowledge	Overall	5
2	2	6	Cheung et al.	2018	Published	673	0.09	51	Cross-Sectional	Philippines	Asia	Numerical Magnitude	Overall	5
2	2	7	Cheung et al.	2018	Published	673	0.09	51	Cross-Sectional	Philippines	Asia	Operations	Overall	5
3	3	8	Ciping et al.	2015	Published	177	-0.18	80	Cross-Sectional	China	Asia	Composite	Formal	2
3	3	9	Ciping et al.	2015	Published	177	0.08	80	Cross-Sectional	China	Asia	Composite	Informal	2
3	3	10	Ciping et al.	2015	Published	177	-0.02	90	Longitudinal	China	Asia	Composite	Formal	2
3	3	11	Ciping et al.	2015	Published	177	0.12	90	Longitudinal	China	Asia	Composite	Informal	2
3	3	12	Ciping et al.	2015	Published	177	-0.11	90	Cross-Sectional	China	Asia	Composite	Formal	2
3	3	13	Ciping et al.	2015	Published	177	0.05	90	Cross-Sectional	China	Asia	Composite	Informal	2
4	4	14	Dearing et al.	2012	Published	127	0.29	81	Cross-Sectional	US	North America	Operations	Overall	4
4	4	15	Dearing et al.	2012	Published	127	-0.11	81	Cross-Sectional	US	North America	Spatial Skills	Overall	4
5	5	16	DeFlorio & Beliakoff	2015	Published	178	0.17	47	Cross-Sectional	US	North America	Composite	Overall	9
6	6	17	Del Rio et al.	2017	Published	178	0.21	67	Cross-Sectional	Chilie	Central and South America	Composite	Formal	3
6	6	18	Del Rio et al.	2017	Published	178	-0.05	67	Cross-Sectional	Chilie	Central and South America	Composite	Formal	3
7	7	19	Huang et al.	2017	Published	103	0.2	60	Cross-Sectional	Hong Kong	Asia	Operations	Formal	5
7	7	20	Huang et al.	2017	Published	103	0.28	60	Cross-Sectional	Hong Kong	Asia	Operations	Formal	5
7	7	21	Huang et al.	2017	Published	103	0.08	60	Cross-Sectional	Hong Kong	Asia	Operations	Informal	5
7	7	22	Huang et al.	2017	Published	103	0.37	60	Cross-Sectional	Hong Kong	Asia	Operations	Informal	5
7	7	23	Huang et al.	2017	Published	103	0.15	60	Cross-Sectional	Hong Kong	Asia	Operations	Formal	5
7	7	24	Huang et al.	2017	Published	103	0.18	60	Cross-Sectional	Hong Kong	Asia	Operations	Formal	5
7	7	25	Huang et al.	2017	Published	103	0	60	Cross-Sectional	Hong Kong	Asia	Operations	Informal	5
7	7	26	Huang et al.	2017	Published	103	0.14	60	Cross-Sectional	Hong Kong	Asia	Operations	Informal	5
7	7	27	Huang et al.	2017	Published	104	0.2	60	Cross-Sectional	Hong Kong	Asia	Operations	Formal	5
7	7	28	Huang et al.	2017	Published	104	0.22	60	Cross-Sectional	Hong Kong	Asia	Operations	Formal	5
7	7	29	Huang et al.	2017	Published	104	0.15	60	Cross-Sectional	Hong Kong	Asia	Operations	Informal	5
7	7	30	Huang et al.	2017	Published	104	0.38	60	Cross-Sectional	Hong Kong	Asia	Operations	Informal	5
7	7	31	Huang et al.	2017	Published	104	0.16	60	Cross-Sectional	Hong Kong	Asia	Operations	Formal	5
7	7	32	Huang et al.	2017	Published	104	0.09	60	Cross-Sectional	Hong Kong	Asia	Operations	Formal	5
7	7	33	Huang et al.	2017	Published	104	0.03	60	Cross-Sectional	Hong Kong	Asia	Operations	Informal	5
7	7	34	Huang et al.	2017	Published	104	0.26	60	Cross-Sectional	Hong Kong	Asia	Operations	Informal	5
8	8	35	Huntinger et al.	2016	Published	200	0	60	Cross-Sectional	US	North America	Composite	Informal	5
8	8	36	Huntinger et al.	2016	Published	200	0.4	60	Cross-Sectional	US	North America	Composite	Formal	5
8	8	37	Huntinger et al.	2016	Published	200	0.17	60	Cross-Sectional	US	North America	Composite	Other	5
8	8	38	Huntinger et al.	2016	Published	97	0.09	71	Longitudinal	US	North America	Composite	Informal	5
8	8	39	Huntinger et al.	2016	Published	97	0.5	71	Longitudinal	US	North America	Composite	Formal	5
8	8	40	Huntinger et al.	2016	Published	97	0.13	71	Longitudinal	US	North America	Composite	Other	5
8	8	41	Huntinger et al.	2016	Published	97	0.21	71	Cross-Sectional	US	North America	Composite	Informal	5
8	8	42	Huntinger et al.	2016	Published	97	-0.14	71	Cross-Sectional	US	North America	Composite	Formal	5
8	8	43	Huntinger et al.	2016	Published	97	0.27	71	Cross-Sectional	US	North America	Composite	Other	5
9	9	44	Kleemans et al.	2012	Published	89	0.47	73	Cross-Sectional	Netherlands	Europe	Composite	Overall	3
10	10	45	LeFevre et al.	2010	Published	104	0.37	70	Cross-Sectional	Canada	North America	Composite	Formal	9
10	10	46	LeFevre et al.	2010	Published	104	0.05	70	Cross-Sectional	Canada	North America	Composite	Informal	9
10	10	47	LeFevre et al.	2010	Published	104	0.06	70	Cross-Sectional	Canada	North America	Composite	Other	9
10	10.1	48	LeFevre et al.	2010	Published	100	0.38	70	Cross-Sectional	Greece	Europe	Composite	Formal	9
10	10.1	49	LeFevre et al.	2010	Published	100	0.02	70	Cross-Sectional	Greece	Europe	Composite	Informal	9
10	10.1	50	LeFevre et al.	2010	Published	100	0.03	70	Cross-Sectional	Greece	Europe	Composite	Other	9
11	11	51	LeFevre et al.	2009	Published	146	-0.06	82	Cross-Sectional	Canada	North America	Composite	Formal	7
11	11	52	LeFevre et al.	2009	Published	146	-0.14	82	Cross-Sectional	Canada	North America	Composite	Formal	7
11	11	53	LeFevre et al.	2009	Published	146	0.27	82	Cross-Sectional	Canada	North America	Composite	Informal	7
11	11	54	LeFevre et al.	2009	Published	146	0.02	82	Cross-Sectional	Canada	North America	Composite	Informal	7
11	11	55	LeFevre et al.	2009	Published	146	0.07	82	Cross-Sectional	Canada	North America	Operations	Formal	7
11	11	56	LeFevre et al.	2009	Published	146	-0.19	82	Cross-Sectional	Canada	North America	Operations	Formal	7
11	11	57	LeFevre et al.	2009	Published	146	0.26	82	Cross-Sectional	Canada	North America	Operations	Informal	7
11	11	58	LeFevre et al.	2009	Published	146	0.16	82	Cross-Sectional	Canada	North America	Operations	Informal	7
12	12	59	Liu et al.	2019	Published	109	0.08	38	Cross-Sectional	Hong Kong	Asia	Composite	Formal	5
12	12	60	Liu et al.	2019	Published	109	-0.04	38	Cross-Sectional	Hong Kong	Asia	Composite	Formal	5
12	12	61	Liu et al.	2019	Published	109	-0.12	38	Cross-Sectional	Hong Kong	Asia	Composite	Informal	5
12	12	62	Liu et al.	2019	Published	109	0.02	38	Cross-Sectional	Hong Kong	Asia	Composite	Informal	5
12	12	63	Liu et al.	2019	Published	109	0.1	38	Cross-Sectional	Hong Kong	Asia	Composite	Formal	5
12	12	64	Liu et al.	2019	Published	109	0.06	38	Cross-Sectional	Hong Kong	Asia	Composite	Formal	5
12	12	65	Liu et al.	2019	Published	109	0.07	38	Cross-Sectional	Hong Kong	Asia	Composite	Informal	5
12	12	66	Liu et al.	2019	Published	109	0.21	38	Cross-Sectional	Hong Kong	Asia	Composite	Informal	5
13	13	67	Manolitsis et al.	2013	Published	82	0.09	65	Cross-Sectional	Greece	Europe	Composite	Formal	6
13	13	68	Manolitsis et al.	2013	Published	82	0.28	65	Cross-Sectional	Greece	Europe	Counting	Formal	6
13	13	69	Manolitsis et al.	2013	Published	82	0.14	72	Longitudinal	Greece	Europe	Composite	Formal	6
13	13	70	Manolitsis et al.	2013	Published	82	0.01	72	Longitudinal	Greece	Europe	Counting	Formal	6
13	13	71	Manolitsis et al.	2013	Published	82	-0.02	84	Longitudinal	Greece	Europe	Composite	Formal	6
14	14	72	Missal et al.	2015	Published	72	-0.03	54	Cross-Sectional	US	North America	Composite	Overall	4
14	14	73	Missal et al.	2015	Published	72	0.21	54	Cross-Sectional	US	North America	Number Knowledge	Overall	4
14	14	74	Missal et al.	2015	Published	72	-0.13	54	Cross-Sectional	US	North America	Counting	Overall	4
14	14	75	Missal et al.	2015	Published	72	-0.06	54	Cross-Sectional	US	North America	Number Knowledge	Overall	4
14	14	76	Missal et al.	2015	Published	72	0.21	54	Cross-Sectional	US	North America	Non-Symbolic	Overall	4
16	16	77	Mutaf Yildiz	2018	Published	44	0.31	68	Cross-Sectional	Belgium	Europe	Operations	Formal	6
16	16	78	Mutaf Yildiz	2018	Published	44	0.17	68	Cross-Sectional	Belgium	Europe	Operations	Formal	6
16	16	79	Mutaf Yildiz	2018	Published	44	-0.03	68	Cross-Sectional	Belgium	Europe	Operations	Informal	6
16	16	80	Mutaf Yildiz	2018	Published	44	0.16	68	Cross-Sectional	Belgium	Europe	Operations	Informal	6
17	17	81	Napoli & Purpura	2018	Published	114	0.29	49	Cross-Sectional	US	North America	Composite	Formal	4
17	17	82	Napoli & Purpura	2018	Published	114	0.4	58	Longitudinal	US	North America	Composite	Formal	4
18	18	83	Niklas & Schneider	2014	Published	493	0.09	73	Cross-Sectional	Germany	Europe	Composite	Overall	3
18	18	84	Niklas & Schneider	2014	Published	340	0.12	78	Longitudinal	Germany	Europe	Composite	Overall	3
18	18	85	Niklas & Schneider	2014	Published	340	0.15	86	Longitudinal	Germany	Europe	Composite	Overall	3
19	19	86	Niklas et al.	2016	Published	113	0.47	53	Cross-Sectional	Australia	NA	Composite	Overall	6
19	19	87	Niklas et al.	2016	Published	113	0.19	53	Cross-Sectional	Australia	NA	Composite	Overall	6
20	20	88	Niklas et al.	2016	Published	1686	0.05	48	Cross-Sectional	Australia	NA	Composite	Overall	5
20	20	89	Niklas et al.	2016	Published	1686	0.03	60	Longitudinal	Australia	NA	Composite	Overall	5
20	20	90	Niklas et al.	2016	Published	1686	0.06	84	Longitudinal	Australia	NA	Composite	Overall	5
21	21	91	Ramani et al.	2015	Published	26	0.55	52	Cross-Sectional	US	North America	Composite	Formal	6
21	21	92	Ramani et al.	2015	Published	26	0.46	52	Cross-Sectional	US	North America	Composite	Formal	6
21	21	93	Ramani et al.	2015	Published	26	-0.07	52	Cross-Sectional	US	North America	Composite	Informal	6
21	21	94	Ramani et al.	2015	Published	26	0.2	52	Cross-Sectional	US	North America	Composite	Informal	6
21	21	95	Ramani et al.	2015	Published	26	0.35	52	Cross-Sectional	US	North America	Composite	Informal	6
21	21	96	Ramani et al.	2015	Published	26	0.24	52	Cross-Sectional	US	North America	Composite	Informal	6
22	22	97	Segers et al	2015	Published	60	0.41	69	Cross-Sectional	Netherlands	Europe	Composite	Overall	5
23	23	98	Skwarchuk	2009	Published	25	0.52	58	Cross-Sectional	Canada	North America	Composite	Other	7
24	24	99	Skwarchuk	2014	Published	121	-0.03	70	Longitudinal	Canada	North America	Non-Symbolic	Formal	9
24	24	100	Skwarchuk	2014	Published	121	-0.08	70	Longitudinal	Canada	North America	Composite	Formal	9
24	24	101	Skwarchuk	2014	Published	121	0.14	70	Longitudinal	Canada	North America	Non-Symbolic	Formal	9
24	24	102	Skwarchuk	2014	Published	121	0.27	70	Longitudinal	Canada	North America	Composite	Formal	9
26	26	103	Soto-Calvo et al.	2019	Published	274	0.18	48	Cross-Sectional	UK	Europe	Counting	Overall	5
26	26	104	Soto-Calvo et al.	2019	Published	274	0.25	48	Cross-Sectional	UK	Europe	Number Knowledge	Overall	5
26	26	105	Soto-Calvo et al.	2019	Published	274	0.24	48	Cross-Sectional	UK	Europe	Number Knowledge	Overall	5
26	26	106	Soto-Calvo et al.	2019	Published	274	0.29	48	Cross-Sectional	UK	Europe	Number Knowledge	Overall	5
26	26	107	Soto-Calvo et al.	2019	Published	274	0.27	48	Cross-Sectional	UK	Europe	Number Knowledge	Overall	5
26	26	108	Soto-Calvo et al.	2019	Published	274	0.18	48	Cross-Sectional	UK	Europe	Operations	Overall	5
26	26	109	Soto-Calvo et al.	2019	Published	274	0.18	48	Cross-Sectional	UK	Europe	Operations	Overall	5
28	28	110	Thompson et al.	2017	Published	71	0.17	42	Cross-Sectional	US	North America	Composite	Formal	5
28	28	111	Thompson et al.	2017	Published	71	-0.05	42	Cross-Sectional	US	North America	Composite	Informal	5
28	28.1	112	Thompson et al.	2017	Published	113	0.23	53	Cross-Sectional	US	North America	Composite	Formal	5
28	28.1	113	Thompson et al.	2017	Published	113	-0.1	53	Cross-Sectional	US	North America	Composite	Informal	5
29	29	114	Vandermaas-Peeler & Pittard	2014	Published	18	0.57	61	Cross-Sectional	US	North America	Composite	Overall	9
30	30	115	Vasilyeva et al.	2018	Published	98	0.41	82	Longitudinal	Russia	NA	Number Knowledge	Formal	6
30	30	116	Vasilyeva et al.	2018	Published	98	0.13	82	Longitudinal	Russia	NA	Numerical Magnitude	Formal	6
30	30	117	Vasilyeva et al.	2018	Published	98	0.34	82	Longitudinal	Russia	NA	Operations	Formal	6
30	30	118	Vasilyeva et al.	2018	Published	98	0.18	82	Longitudinal	Russia	NA	Number Knowledge	Informal	6
30	30	119	Vasilyeva et al.	2018	Published	98	0.5	82	Longitudinal	Russia	NA	Numerical Magnitude	Informal	6
30	30	120	Vasilyeva et al.	2018	Published	98	0.4	82	Longitudinal	Russia	NA	Operations	Informal	6
31	31	121	Zambrzcka et al.	2017	Published	33	0.36	27	Cross-Sectional	Canada	North America	Number Knowledge	Overall	9
31	31	122	Zambrzcka et al.	2017	Published	33	0.3	27	Cross-Sectional	Canada	North America	Number Knowledge	Overall	9
34	34	123	Bernabini et al.	2020	Published	64	0.4	69	Cross-Sectional	Italy	Europe	Composite	Overall	6
35	35	124	Cahoon et al.	2021	Unpublished / Thesis / Grey Literature	128	0.01	48	Cross-Sectional	UK	Europe	Composite	Overall	5
35	35	125	Cahoon et al.	2021	Published	128	-0.11	48	Cross-Sectional	UK	Europe	Number Knowledge	Overall	5
35	35	126	Cahoon et al.	2021	Published	128	-0.09	48	Cross-Sectional	UK	Europe	Number Knowledge	Overall	5
35	35	127	Cahoon et al.	2021	Published	128	-0.05	48	Cross-Sectional	UK	Europe	Numerical Magnitude	Overall	5
35	35	128	Cahoon et al.	2021	Published	128	-0.01	48	Cross-Sectional	UK	Europe	Number Knowledge	Overall	5
35	35	129	Cahoon et al.	2021	Unpublished / Thesis / Grey Literature	118	-0.16	56	Longitudinal	UK	Europe	Composite	Overall	5
35	35	130	Cahoon et al.	2021	Published	118	0.02	56	Longitudinal	UK	Europe	Number Knowledge	Overall	5
35	35	131	Cahoon et al.	2021	Published	118	-0.05	56	Longitudinal	UK	Europe	Number Knowledge	Overall	5
35	35	132	Cahoon et al.	2021	Published	118	-0.04	56	Longitudinal	UK	Europe	Number Knowledge	Overall	5
35	35	133	Cahoon et al.	2021	Published	118	-0.08	56	Longitudinal	UK	Europe	Number Knowledge	Overall	5
35	35	134	Cahoon et al.	2021	Unpublished / Thesis / Grey Literature	93	-0.08	NA	Longitudinal	UK	Europe	Composite	Overall	5
36	36	135	Cheung et al.	2020	Published	290	0.07	80	Cross-Sectional	Philippines	Asia	Number Knowledge	Overall	5
36	36	136	Cheung et al.	2020	Published	290	0.1	80	Cross-Sectional	Philippines	Asia	Number Knowledge	Overall	5
36	36	137	Cheung et al.	2020	Published	290	0.09	80	Cross-Sectional	Philippines	Asia	Counting	Overall	5
36	36	138	Cheung et al.	2020	Published	290	0.18	80	Cross-Sectional	Philippines	Asia	Number Knowledge	Overall	5
36	36	139	Cheung et al.	2020	Published	290	0.08	80	Cross-Sectional	Philippines	Asia	Numerical Magnitude	Overall	5
36	36	140	Cheung et al.	2020	Published	290	0.08	80	Cross-Sectional	Philippines	Asia	Operations	Overall	5
37	37	141	De Keyser et al	2020	Published	353	0.02	70	Longitudinal	Belgium	Europe	Composite	Overall	5
37	37	142	De Keyser et al	2020	Published	353	-0.09	70	Longitudinal	Belgium	Europe	Spatial Skills	Overall	5
38	38	143	Elliott	2020	Published	3111	0.11	36	Cross-Sectional	US	North America	Composite	Overall	7
38	38	144	Elliott	2020	Published	3111	0.1	36	Cross-Sectional	US	North America	Composite	Overall	7
38	38	145	Elliott	2020	Published	3111	0.09	36	Cross-Sectional	US	North America	Counting	Overall	7
38	38	146	Elliott	2020	Published	3111	0.07	43	Longitudinal	US	North America	Composite	Overall	7
38	38	147	Elliott	2020	Published	3111	0.08	43	Longitudinal	US	North America	Composite	Overall	7
38	38	148	Elliott	2020	Published	3111	0.04	43	Longitudinal	US	North America	Counting	Overall	7
38	38	149	Elliott	2020	Published	3111	0.05	43	Longitudinal	US	North America	Composite	Overall	7
38	38	150	Elliott	2020	Published	3111	0.06	43	Longitudinal	US	North America	Composite	Overall	7
38	38	151	Elliott	2020	Published	3111	0.06	43	Longitudinal	US	North America	Counting	Overall	7
39	39	152	Keating et al.	2021	Published	72	0.12	68	Cross-Sectional	US	North America	Composite	Overall	7
40	40	153	Khanolainen et al.	2020	Published	2525	0	78	Longitudinal	Finland	Europe	Operations	Formal	4
40	40	154	Khanolainen et al.	2020	Published	2525	0.05	78	Longitudinal	Finland	Europe	Operations	Formal	4
40	40	155	Khanolainen et al.	2020	Published	2525	0.02	90	Longitudinal	Finland	Europe	Operations	Formal	4
40	40	156	Khanolainen et al.	2020	Published	2525	0.04	90	Longitudinal	Finland	Europe	Operations	Formal	4
41	41	157	King & Purpura	2021	Published	125	0.22	50	Cross-Sectional	US	North America	Composite	Formal	3
41	41	158	King & Purpura	2021	Published	125	0.34	54	Longitudinal	US	North America	Composite	Formal	3
41	41	159	King & Purpura	2021	Published	125	0.19	50	Cross-Sectional	US	North America	Composite	Informal	3
41	41	160	King & Purpura	2021	Published	125	0.31	54	Longitudinal	US	North America	Composite	Informal	3
43	43	161	Kung et al.	2021	Published	37	0.13	56	Cross-Sectional	US	North America	Composite	Formal	5
43	43.1	162	Kung et al.	2021	Published	61	0.13	54	Cross-Sectional	US	North America	Composite	Formal	5
44	44	163	Le_ & Noel	2020	Published	104	0.41	55	Cross-Sectional	Vietnam	Asia	Counting	Overall	8
44	44	164	Le_ & Noel	2020	Published	104	0.3	55	Cross-Sectional	Vietnam	Asia	Number Knowledge	Overall	8
44	44	165	Le_ & Noel	2020	Published	104	0.24	55	Cross-Sectional	Vietnam	Asia	Number Knowledge	Overall	8
44	44	166	Le_ & Noel	2020	Published	104	0.29	55	Cross-Sectional	Vietnam	Asia	Number Knowledge	Overall	8
44	44	167	Le_ & Noel	2020	Published	104	0.33	55	Cross-Sectional	Vietnam	Asia	Numerical Magnitude	Overall	8
44	44	168	Le_ & Noel	2020	Published	104	0.17	55	Cross-Sectional	Vietnam	Asia	Non-Symbolic	Overall	8
44	44	169	Le_ & Noel	2020	Published	104	0.25	55	Cross-Sectional	Vietnam	Asia	Operations	Overall	8
44	44	170	Le_ & Noel	2020	Published	104	0.1	55	Cross-Sectional	Vietnam	Asia	Non-Symbolic	Overall	8
44	44.1	171	Le_ & Noel	2020	Published	104	0.26	55	Cross-Sectional	Belgium	Europe	Counting	Overall	9
44	44.1	172	Le_ & Noel	2020	Published	104	0.26	55	Cross-Sectional	Belgium	Europe	Number Knowledge	Overall	9
44	44.1	173	Le_ & Noel	2020	Published	104	0.17	55	Cross-Sectional	Belgium	Europe	Number Knowledge	Overall	9
44	44.1	174	Le_ & Noel	2020	Published	104	0.21	55	Cross-Sectional	Belgium	Europe	Number Knowledge	Overall	9
44	44.1	175	Le_ & Noel	2020	Published	104	0.26	55	Cross-Sectional	Belgium	Europe	Numerical Magnitude	Overall	9
44	44.1	176	Le_ & Noel	2020	Published	104	0.14	55	Cross-Sectional	Belgium	Europe	Non-Symbolic	Overall	9
44	44.1	177	Le_ & Noel	2020	Published	104	0.27	55	Cross-Sectional	Belgium	Europe	Operations	Overall	9
44	44.1	178	Le_ & Noel	2020	Published	104	0.19	55	Cross-Sectional	Belgium	Europe	Non-Symbolic	Overall	9
45	45	179	Lehrl et al.	2019	Published	554	0.01	60	Longitudinal	Germany	Europe	Composite	Formal	3
46	46	180	Marinova et al.	2021	Published	193	0.06	47	Cross-Sectional	Belgium	Europe	Number Knowledge	Other	9
46	46	181	Marinova et al.	2021	Published	193	0.32	47	Cross-Sectional	Belgium	Europe	Number Knowledge	Other	9
46	46	182	Marinova et al.	2021	Published	193	0.06	47	Cross-Sectional	Belgium	Europe	Number Knowledge	Other	9
46	46	183	Marinova et al.	2021	Published	193	0.2	47	Cross-Sectional	Belgium	Europe	Number Knowledge	Other	9
46	46	184	Marinova et al.	2021	Published	193	0.01	47	Cross-Sectional	Belgium	Europe	Number Knowledge	Other	9
46	46	185	Marinova et al.	2021	Published	193	0.32	47	Cross-Sectional	Belgium	Europe	Number Knowledge	Other	9
47	47	186	McCormick et al.	2020	Published	307	-0.11	56	Cross-Sectional	US	North America	Composite	Overall	4
47	47	187	McCormick et al.	2020	Published	307	0.04	56	Cross-Sectional	US	North America	Composite	Overall	4
47	47	188	McCormick et al.	2020	Published	307	-0.09	62	Longitudinal	US	North America	Composite	Overall	4
47	47	189	McCormick et al.	2020	Published	307	0	62	Longitudinal	US	North America	Composite	Overall	4
48	48	190	Ogul & Arnas	2020	Published	40	0.38	56	Cross-Sectional	Turkey	NA	Composite	Overall	4
49	49	191	Pardo et al.	2020	Published	212	-0.02	70	Cross-Sectional	Spain	Europe	Numerical Magnitude	Formal	7
49	49	192	Pardo et al.	2020	Published	212	-0.1	70	Cross-Sectional	Spain	Europe	Non-Symbolic	Formal	7
49	49	193	Pardo et al.	2020	Published	212	-0.14	70	Cross-Sectional	Spain	Europe	Number Knowledge	Formal	7
49	49	194	Pardo et al.	2020	Published	212	0.41	70	Cross-Sectional	Spain	Europe	Numerical Magnitude	Informal	7
49	49	195	Pardo et al.	2020	Published	212	0.17	70	Cross-Sectional	Spain	Europe	Non-Symbolic	Informal	7
49	49	196	Pardo et al.	2020	Published	212	0.12	70	Cross-Sectional	Spain	Europe	Number Knowledge	Informal	7
50	50	197	Purpura et al.	2020	Published	129	-0.2	57	Cross-Sectional	US	North America	Composite	Overall	3
50	50	198	Purpura et al.	2020	Published	129	0.01	57	Cross-Sectional	US	North America	Spatial Skills	Overall	3
51	51	199	Silinskas et al.	2020	Published	229	0.09	81	Cross-Sectional	Lithuania	Europe	Operations	Formal	2
51	51	200	Silinskas et al.	2020	Published	337	0.03	88	Longitudinal	Lithuania	Europe	Operations	Formal	2
51	51	201	Silinskas et al.	2020	Published	341	0.02	93	Longitudinal	Lithuania	Europe	Operations	Formal	2
51	51	202	Silinskas et al.	2020	Published	337	-0.21	88	Cross-Sectional	Lithuania	Europe	Operations	Formal	2
51	51	203	Silinskas et al.	2020	Published	341	-0.23	93	Longitudinal	Lithuania	Europe	Operations	Formal	2
51	51	204	Silinskas et al.	2020	Published	341	-0.26	93	Cross-Sectional	Lithuania	Europe	Operations	Formal	2
52	52	205	Silver et al.	2020	Published	112	0.19	49	Cross-Sectional	US	North America	Composite	Overall	6
52	52	206	Silver et al.	2020	Published	112	0.05	49	Cross-Sectional	US	North America	Non-Symbolic	Overall	6
53	53	207	Silver et al.	2021	Published	114	0.21	47	Longitudinal	US	North America	Composite	Formal	7
53	53	208	Silver et al.	2021	Published	114	0.13	47	Longitudinal	US	North America	Composite	Informal	7
54	54	209	Soto-Calvo et al.	2020	Published	274	0.18	48	Cross-Sectional	UK	Europe	Counting	Overall	4
54	54	210	Soto-Calvo et al.	2020	Published	274	0.25	48	Cross-Sectional	UK	Europe	Number Knowledge	Overall	4
54	54	211	Soto-Calvo et al.	2020	Published	274	0.24	48	Cross-Sectional	UK	Europe	Number Knowledge	Overall	4
54	54	212	Soto-Calvo et al.	2020	Published	274	0.29	48	Cross-Sectional	UK	Europe	Number Knowledge	Overall	4
54	54	213	Soto-Calvo et al.	2020	Published	274	0.27	48	Cross-Sectional	UK	Europe	Number Knowledge	Overall	4
54	54	214	Soto-Calvo et al.	2020	Published	274	0.18	48	Cross-Sectional	UK	Europe	Operations	Overall	4
54	54	215	Soto-Calvo et al.	2020	Published	274	0.18	48	Cross-Sectional	UK	Europe	Operations	Overall	4
54	54	216	Soto-Calvo et al.	2020	Published	232	0.18	63	Longitudinal	UK	Europe	Counting	Overall	4
54	54	217	Soto-Calvo et al.	2020	Published	232	0.24	63	Longitudinal	UK	Europe	Number Knowledge	Overall	4
54	54	218	Soto-Calvo et al.	2020	Published	232	0.23	63	Longitudinal	UK	Europe	Number Knowledge	Overall	4
54	54	219	Soto-Calvo et al.	2020	Published	232	0.25	63	Longitudinal	UK	Europe	Number Knowledge	Overall	4
54	54	220	Soto-Calvo et al.	2020	Published	232	0.28	63	Longitudinal	UK	Europe	Number Knowledge	Overall	4
54	54	221	Soto-Calvo et al.	2020	Published	232	0.18	63	Longitudinal	UK	Europe	Operations	Overall	4
54	54	222	Soto-Calvo et al.	2020	Published	232	0.11	63	Longitudinal	UK	Europe	Operations	Overall	4
54	54	223	Soto-Calvo et al.	2020	Published	232	0.19	63	Longitudinal	UK	Europe	Composite	Overall	4
55	55	224	Susperreguy et al.	2020	Published	419	0.01	55	Cross-Sectional	Chilie	Central and South America	Composite	Formal	4
55	55	225	Susperreguy et al.	2020	Published	419	0.15	55	Cross-Sectional	Chilie	Central and South America	Composite	Formal	4
55	55	226	Susperreguy et al.	2020	Published	406	-0.06	63	Longitudinal	Chilie	Central and South America	Numerical Magnitude	Formal	4
55	55	227	Susperreguy et al.	2020	Published	406	0.12	63	Longitudinal	Chilie	Central and South America	Numerical Magnitude	Formal	4
55	55	228	Susperreguy et al.	2020	Published	406	-0.04	63	Longitudinal	Chilie	Central and South America	Non-Symbolic	Formal	4
55	55	229	Susperreguy et al.	2020	Published	406	0.11	63	Longitudinal	Chilie	Central and South America	Non-Symbolic	Formal	4
55	55	230	Susperreguy et al.	2020	Published	406	-0.12	63	Longitudinal	Chilie	Central and South America	Composite	Formal	4
55	55	231	Susperreguy et al.	2020	Published	406	0.25	63	Longitudinal	Chilie	Central and South America	Composite	Formal	4
55	55	232	Susperreguy et al.	2020	Published	406	-0.01	63	Longitudinal	Chilie	Central and South America	Numerical Magnitude	Formal	4
55	55	233	Susperreguy et al.	2020	Published	406	-0.17	63	Longitudinal	Chilie	Central and South America	Numerical Magnitude	Formal	4
55	55	234	Susperreguy et al.	2020	Published	368	0.01	70	Longitudinal	Chilie	Central and South America	Numerical Magnitude	Formal	4
55	55	235	Susperreguy et al.	2020	Published	368	0.02	70	Longitudinal	Chilie	Central and South America	Numerical Magnitude	Formal	4
55	55	236	Susperreguy et al.	2020	Published	368	0	70	Longitudinal	Chilie	Central and South America	Non-Symbolic	Formal	4
55	55	237	Susperreguy et al.	2020	Published	368	0.2	70	Longitudinal	Chilie	Central and South America	Non-Symbolic	Formal	4
55	55	238	Susperreguy et al.	2020	Published	368	-0.03	70	Longitudinal	Chilie	Central and South America	Composite	Formal	4
55	55	239	Susperreguy et al.	2020	Published	368	0.22	70	Longitudinal	Chilie	Central and South America	Composite	Formal	4
55	55	240	Susperreguy et al.	2020	Published	368	0.02	70	Longitudinal	Chilie	Central and South America	Numerical Magnitude	Formal	4
55	55	241	Susperreguy et al.	2020	Published	368	-0.08	70	Longitudinal	Chilie	Central and South America	Numerical Magnitude	Formal	4
55	55	242	Susperreguy et al.	2020	Published	368	-0.05	70	Longitudinal	Chilie	Central and South America	Operations	Formal	4
55	55	243	Susperreguy et al.	2020	Published	368	0.21	70	Longitudinal	Chilie	Central and South America	Operations	Formal	4
56	56	244	Susperreguy et al.	2021	Published	99	0.11	57	Cross-Sectional	Mexico	Central and South America	Composite	Formal	6
56	56	245	Susperreguy et al.	2021	Published	99	0.17	57	Cross-Sectional	Mexico	Central and South America	Composite	Formal	6
56	56.1	246	Susperreguy et al.	2021	Published	74	0.01	56	Cross-Sectional	Mexico	Central and South America	Composite	Formal	6
56	56.1	247	Susperreguy et al.	2021	Published	74	0.29	56	Cross-Sectional	Mexico	Central and South America	Composite	Formal	6
57	57	248	Wei et al.	2020	Published	173	0.21	67	Cross-Sectional	China	Asia	Non-Symbolic	Overall	3
57	57	249	Wei et al.	2020	Published	173	-0.17	67	Cross-Sectional	China	Asia	Numerical Magnitude	Overall	3
57	57	250	Wei et al.	2020	Published	173	0.23	67	Cross-Sectional	China	Asia	Composite	Overall	3
57	57	251	Wei et al.	2020	Published	170	0.24	71	Longitudinal	China	Asia	Composite	Overall	3
57	57	252	Wei et al.	2020	Published	165	0.29	75	Longitudinal	China	Asia	Composite	Overall	3
58	58	253	Zhang et al.	2020	Published	196	0.19	61	Cross-Sectional	China	Asia	Composite	Formal	2
58	58	254	Zhang et al.	2020	Published	196	0.16	61	Cross-Sectional	China	Asia	Composite	Formal	2
58	58	255	Zhang et al.	2020	Published	196	0.21	61	Cross-Sectional	China	Asia	Composite	Informal	2
58	58	256	Zhang et al.	2020	Published	196	0.19	61	Cross-Sectional	China	Asia	Composite	Informal	2
58	58	257	Zhang et al.	2020	Published	196	0.13	61	Cross-Sectional	China	Asia	Composite	Formal	2
58	58	258	Zhang et al.	2020	Published	196	0.12	61	Cross-Sectional	China	Asia	Composite	Formal	2
58	58	259	Zhang et al.	2020	Published	196	0.17	61	Cross-Sectional	China	Asia	Composite	Informal	2
58	58	260	Zhang et al.	2020	Published	196	0.15	61	Cross-Sectional	China	Asia	Composite	Informal	2
58	58	261	Zhang et al.	2020	Published	179	0.15	73	Longitudinal	China	Asia	Composite	Formal	2
58	58	262	Zhang et al.	2020	Published	179	0.06	73	Longitudinal	China	Asia	Composite	Formal	2
58	58	263	Zhang et al.	2020	Published	179	0.12	73	Longitudinal	China	Asia	Composite	Informal	2
58	58	264	Zhang et al.	2020	Published	179	0.12	73	Longitudinal	China	Asia	Composite	Informal	2
58	58	265	Zhang et al.	2020	Published	179	0.14	73	Longitudinal	China	Asia	Composite	Formal	2
58	58	266	Zhang et al.	2020	Published	179	0.07	73	Longitudinal	China	Asia	Composite	Formal	2
58	58	267	Zhang et al.	2020	Published	179	0.13	73	Longitudinal	China	Asia	Composite	Informal	2
58	58	268	Zhang et al.	2020	Published	179	0.13	73	Longitudinal	China	Asia	Composite	Informal	2
58	58	269	Zhang et al.	2020	Published	152	0.28	85	Longitudinal	China	Asia	Composite	Formal	2
58	58	270	Zhang et al.	2020	Published	152	0.23	85	Longitudinal	China	Asia	Composite	Formal	2
58	58	271	Zhang et al.	2020	Published	152	0.29	85	Longitudinal	China	Asia	Composite	Informal	2
58	58	272	Zhang et al.	2020	Published	152	0.31	85	Longitudinal	China	Asia	Composite	Informal	2
58	58	273	Zhang et al.	2020	Published	152	0.24	85	Longitudinal	China	Asia	Composite	Formal	2
58	58	274	Zhang et al.	2020	Published	152	0.22	85	Longitudinal	China	Asia	Composite	Formal	2
58	58	275	Zhang et al.	2020	Published	152	0.25	85	Longitudinal	China	Asia	Composite	Informal	2
58	58	276	Zhang et al.	2020	Published	152	0.29	85	Longitudinal	China	Asia	Composite	Informal	2
59	59	277	Blevins-Knabe et al.	1996	Published	63	0.01	67	Cross-Sectional	US	North America	Composite	Overall	9
60	60	278	Bennett	2017	Unpublished / Thesis / Grey Literature	68	0.04	48	Cross-Sectional	UK	Europe	Composite	Formal	9
60	60	279	Bennett	2017	Unpublished / Thesis / Grey Literature	68	0.18	48	Cross-Sectional	UK	Europe	Composite	Informal	9
64	64	280	Ellis	2020	Unpublished / Thesis / Grey Literature	51	0.11	67	Cross-Sectional	US	North America	Composite	Formal	NA
64	64	281	Ellis	2020	Unpublished / Thesis / Grey Literature	51	0.26	67	Cross-Sectional	US	North America	Composite	Informal	NA
64	64	282	Ellis	2020	Unpublished / Thesis / Grey Literature	51	0.09	67	Cross-Sectional	US	North America	Composite	Formal	NA
64	64	283	Ellis	2020	Unpublished / Thesis / Grey Literature	51	0.11	67	Cross-Sectional	US	North America	Composite	Informal	NA
64	64	284	Ellis	2020	Unpublished / Thesis / Grey Literature	51	0.06	73	Longitudinal	US	North America	Composite	Formal	NA
64	64	285	Ellis	2020	Unpublished / Thesis / Grey Literature	51	0.13	73	Longitudinal	US	North America	Composite	Informal	NA
64	64	286	Ellis	2020	Unpublished / Thesis / Grey Literature	51	0.03	73	Longitudinal	US	North America	Composite	Formal	NA
64	64	287	Ellis	2020	Unpublished / Thesis / Grey Literature	51	0.1	73	Longitudinal	US	North America	Composite	Informal	NA
64	64	288	Ellis	2020	Unpublished / Thesis / Grey Literature	51	0.25	73	Longitudinal	US	North America	Numerical Magnitude	Formal	NA
64	64	289	Ellis	2020	Unpublished / Thesis / Grey Literature	51	-0.13	73	Longitudinal	US	North America	Numerical Magnitude	Informal	NA
64	64	290	Ellis	2020	Unpublished / Thesis / Grey Literature	51	0.18	73	Longitudinal	US	North America	Numerical Magnitude	Formal	NA
64	64	291	Ellis	2020	Unpublished / Thesis / Grey Literature	51	0.01	73	Longitudinal	US	North America	Numerical Magnitude	Overall	NA
65	65	292	Niklas & Schneider	2017	Unpublished / Thesis / Grey Literature	125	0.12	66	Cross-Sectional	Germany	Europe	Composite	Overall	NA
65	65	293	Niklas & Schneider	2017	Unpublished / Thesis / Grey Literature	125	0.07	70	Longitudinal	Germany	Europe	Composite	Overall	NA
65	65	294	Niklas & Schneider	2017	Unpublished / Thesis / Grey Literature	125	0.05	74	Longitudinal	Germany	Europe	Composite	Overall	NA
65	65	295	Niklas & Schneider	2017	Unpublished / Thesis / Grey Literature	125	0.04	70	Cross-Sectional	Germany	Europe	Composite	Overall	NA
65	65	296	Niklas & Schneider	2017	Unpublished / Thesis / Grey Literature	125	0.01	74	Longitudinal	Germany	Europe	Composite	Overall	NA
65	65	297	Niklas & Schneider	2017	Unpublished / Thesis / Grey Literature	125	0	74	Cross-Sectional	Germany	Europe	Composite	Overall	NA
66	66	298	Niklas et al.	2020	Unpublished / Thesis / Grey Literature	179	0.25	64	Cross-Sectional	Germany	Europe	Composite	Overall	NA
66	66	299	Niklas et al.	2020	Unpublished / Thesis / Grey Literature	181	0.26	70	Longitudinal	Germany	Europe	Composite	Overall	NA
66	66	300	Niklas et al.	2020	Unpublished / Thesis / Grey Literature	177	0.19	70	Cross-Sectional	Germany	Europe	Composite	Overall	NA
67	67	301	Niklas et al.	2020	Unpublished / Thesis / Grey Literature	305	0.19	59	Cross-Sectional	Germany	Europe	Composite	Overall	NA
68	68	302	Napoli & Purpura	2021	Unpublished / Thesis / Grey Literature	42	0.39	47	Cross-Sectional	US	North America	Composite	Formal	7
68	68	303	Napoli & Purpura	2021	Unpublished / Thesis / Grey Literature	42	0.28	47	Cross-Sectional	US	North America	Composite	Informal	7
69	69	304	Eplin et al.	n.d	Unpublished / Thesis / Grey Literature	57	0.35	71	Cross-Sectional	US	North America	Composite	Formal	NA
69	69	305	Eplin et al.	n.d	Unpublished / Thesis / Grey Literature	57	0.23	71	Cross-Sectional	US	North America	Composite	Informal	NA
69	69	306	Eplin et al.	n.d	Unpublished / Thesis / Grey Literature	57	0.38	71	Cross-Sectional	US	North America	Composite	Formal	NA
69	69	307	Eplin et al.	n.d	Unpublished / Thesis / Grey Literature	57	0.27	71	Cross-Sectional	US	North America	Composite	Informal	NA
69	69	308	Eplin et al.	n.d	Unpublished / Thesis / Grey Literature	57	0.45	71	Cross-Sectional	US	North America	Composite	Formal	NA
69	69	309	Eplin et al.	n.d	Unpublished / Thesis / Grey Literature	57	0.26	71	Cross-Sectional	US	North America	Composite	Informal	NA
70	70	310	Collins	2016	Unpublished / Thesis / Grey Literature	86	0.16	53	Cross-Sectional	US	North America	Number Knowledge	Overall	8
70	70	311	Collins	2016	Unpublished / Thesis / Grey Literature	86	0.12	53	Cross-Sectional	US	North America	Number Knowledge	Overall	8
70	70	312	Collins	2016	Unpublished / Thesis / Grey Literature	86	0.08	53	Cross-Sectional	US	North America	Numerical Magnitude	Overall	8
70	70	313	Collins	2016	Unpublished / Thesis / Grey Literature	86	-0.01	53	Cross-Sectional	US	North America	Non-Symbolic	Overall	8
70	70	314	Collins	2016	Unpublished / Thesis / Grey Literature	86	0.11	53	Cross-Sectional	US	North America	Operations	Overall	8
71	71	315	Cankaya	2013	Unpublished / Thesis / Grey Literature	42	-0.06	59	Cross-Sectional	Canada	North America	Counting	Overall	8
71	71	316	Cankaya	2013	Unpublished / Thesis / Grey Literature	42	0	59	Cross-Sectional	Canada	North America	Number Knowledge	Overall	8
71	71	317	Cankaya	2013	Unpublished / Thesis / Grey Literature	42	0.19	59	Cross-Sectional	Canada	North America	Number Knowledge	Overall	8
71	71	318	Cankaya	2013	Unpublished / Thesis / Grey Literature	42	0.07	59	Cross-Sectional	Canada	North America	Non-Symbolic	Overall	8
72	72	319	Cankaya	2013	Unpublished / Thesis / Grey Literature	118	-0.11	47	Cross-Sectional	Turkey and Canada	NA	Counting	Overall	6
72	72	320	Cankaya	2013	Unpublished / Thesis / Grey Literature	118	0.08	47	Cross-Sectional	Turkey and Canada	NA	Number Knowledge	Overall	6
72	72	321	Cankaya	2013	Unpublished / Thesis / Grey Literature	118	0.25	47	Cross-Sectional	Turkey and Canada	NA	Number Knowledge	Overall	6
72	72	322	Cankaya	2013	Unpublished / Thesis / Grey Literature	118	0.29	47	Cross-Sectional	Turkey and Canada	NA	Number Knowledge	Overall	6
72	72	323	Cankaya	2013	Unpublished / Thesis / Grey Literature	118	0.1	47	Cross-Sectional	Turkey and Canada	NA	Non-Symbolic	Overall	6
74	74	324	Trickett et al.	2021	Published	164	0.03	44	Cross-Sectional	UK	Europe	Number Knowledge	Overall	4
74	74	325	Trickett et al.	2021	Published	164	0.02	44	Cross-Sectional	UK	Europe	Number Knowledge	Overall	4
74	74	326	Trickett et al.	2021	Published	164	0.16	44	Cross-Sectional	UK	Europe	Number Knowledge	Overall	4
74	74	327	Trickett et al.	2021	Published	164	0.18	44	Cross-Sectional	UK	Europe	Number Knowledge	Overall	4
74	74	328	Trickett et al.	2021	Published	164	-0.04	44	Cross-Sectional	UK	Europe	Counting	Overall	4
74	74	329	Trickett et al.	2021	Published	164	0.13	44	Cross-Sectional	UK	Europe	Operations	Overall	4
75	75	330	James-Brabham et al.	2023	Published	69	-0.22	44	Cross-Sectional	UK	Europe	Counting	Overall	5
75	75	331	James-Brabham et al.	2023	Published	69	0.18	44	Cross-Sectional	UK	Europe	Number Knowledge	Overall	5
75	75	332	James-Brabham et al.	2023	Published	69	-0.13	44	Cross-Sectional	UK	Europe	Composite	Overall	5
76	76	333	James-Brabham et al.	2023	Published	106	0.12	45	Cross-Sectional	UK	Europe	Composite	Overall	3
77	77	334	Van Herwegen et al.	n.d	Unpublished / Thesis / Grey Literature	82	0.12	44	Cross-Sectional	UK	Europe	Composite	Overall	5

## Sheet: S2
Risk of Bias Coding
manuscript_id	sample_id	authors	date	sample_size	instrument_quality	test_reliability_HMA	test_reliability_maths_skills	floor_ceiling_final	task_drop_out	missing_data	total_risk_of_bias_score
1	1	Blevins-Knabe et al.	2000	2	0	2	2	0	1	1	8
2	2	Cheung et al.	2018	0	2	0	0	1	1	1	5
3	3	Ciping et al.	2015	0	1	0	0	0	0	1	2
4	4	Dearing et al.	2012	1	1	0	1	1	0	0	4
5	5	DeFlorio & Beliakoff	2015	0	2	2	2	1	1	1	9
6	6	Del Rio et al.	2017	0	0	0	2	0	0	1	3
7	7	Huang et al.	2017	1	2	0	1	0	0	1	5
8	8	Huntinger et al.	2016	1	0	0	2	0	1	1	5
9	9	Kleemans et al.	2012	1	0	0	0	0	1	1	3
10	10	LeFevre et al.	2010	1	1	2	2	1	1	1	9
10	10.1	LeFevre et al.	2010	1	1	2	2	1	1	1	9
11	11	LeFevre et al.	2009	1	1	0	2	1	1	1	7
12	12	Liu et al.	2019	1	2	0	0	1	1	0	5
13	13	Manolitsis et al.	2013	1	2	0	0	1	1	1	6
14	14	Missal et al.	2015	2	0	0	2	0	0	0	4
16	16	Mutaf Yildiz	2018	1	1	0	2	0	1	1	6
17	17	Napoli & Purpura	2018	1	0	0	2	0	1	0	4
18	18	Niklas & Schneider	2014	0	1	0	0	1	1	0	3
19	19	Niklas et al.	2016	1	1	0	1	1	1	1	6
20	20	Niklas et al.	2016	0	0	2	2	0	0	1	5
21	21	Ramani et al.	2015	2	2	0	0	1	1	0	6
22	22	Segers et al	2015	2	0	0	2	0	0	1	5
23	23	Skwarchuk	2009	2	0	0	2	1	1	1	7
24	24	Skwarchuk	2014	1	1	2	2	1	1	1	9
26	26	Soto-Calvo et al.	2019	0	2	0	2	1	0	0	5
28	28	Thompson et al.	2017	1	0	0	2	1	0	1	5
28	28.1	Thompson et al.	2017	1	0	0	2	1	0	1	5
29	29	Vandermaas-Peeler & Pittard	2014	2	0	2	2	1	1	1	9
30	30	Vasilyeva et al.	2018	1	2	0	0	1	1	1	6
31	31	Zambrzcka et al.	2017	2	1	2	2	0	1	1	9
34	34	Bernabini et al.	2020	2	0	0	1	1	1	1	6
35	35	Cahoon et al.	2021	1	1	0	2	1	0	0	5
36	36	Cheung et al.	2020	0	2	0	0	1	1	1	5
37	37	De Keyser et al	2020	0	2	0	0	1	1	1	5
38	38	Elliott	2020	0	1	2	2	1	1	0	7
39	39	Keating et al.	2021	1	0	2	2	1	0	1	7
40	40	Khanolainen et al.	2020	0	2	2	0	0	0	0	4
41	41	King & Purpura	2021	1	0	0	2	0	0	0	3
43	43	Kung et al.	2021	1	0	0	2	1	1	0	5
43	43.1	Kung et al.	2021	1	0	0	2	1	1	0	5
44	44	Lê & Noël	2020	0	2	2	2	1	0	1	8
44	44.1	Lê & Noël	2020	0	2	2	2	1	1	1	9
45	45	Lehrl et al.	2019	0	0	0	2	0	1	0	3
46	46	Marinova et al.	2021	0	2	2	2	1	1	1	9
47	47	McCormick et al.	2020	0	0	0	2	1	0	1	4
48	48	Ogul & Arnas	2020	2	0	0	2	0	0	0	4
49	49	Pardo et al.	2020	0	2	0	2	1	1	1	7
50	50	Purpura et al.	2020	1	0	2	0	0	0	0	3
51	51	Silinskas et al.	2020	0	2	0	0	0	0	0	2
52	52	Silver et al.	2020	1	1	0	1	1	1	1	6
53	53	Silver et al.	2021	1	0	2	2	0	1	1	7
54	54	Soto-Calvo et al.	2020	0	2	0	2	0	0	0	4
55	55	Susperreguy et al.	2020	0	1	0	1	1	1	0	4
56	56	Susperreguy et al.	2021	1	2	0	2	1	0	0	6
56	56.1	Susperreguy et al.	2021	1	2	0	2	1	0	0	6
57	57	Wei et al.	2020	0	1	0	0	0	1	1	3
58	58	Zhang et al.	2020	0	0	0	0	0	1	1	2
59	59	Blevins-Knabe et al.	1996	2	0	2	2	1	1	1	9
60	60	Bennett	2017	2	0	2	2	1	1	1	9
64	64	Ellis	2020	NA	NA	NA	NA	NA	NA	NA	NA
65	65	Niklas & Schneider	2017	NA	NA	NA	NA	NA	NA	NA	NA
66	66	Niklas et al.	2020	NA	NA	NA	NA	NA	NA	NA	NA
67	67	Niklas et al.	2020	NA	NA	NA	NA	NA	NA	NA	NA
68	68	Napoli & Purpura	2021	2	0	0	2	1	1	1	7
69	69	Eplin et al.	n.d	NA	NA	NA	NA	NA	NA	NA	NA
70	70	Collins	2016	1	2	2	2	1	0	0	8
71	71	Cankaya	2013	2	1	2	2	0	0	1	8
72	72	Cankaya	2013	1	1	0	2	1	1	0	6
74	74	Trickett et al.	2021	0	2	0	1	0	0	1	4
75	75	James-Brabham et al.	2023	2	1	0	2	0	0	0	5
76	76	James-Brabham et al.	2023	1	0	0	2	0	0	0	3
77	77	Van Herwegen et al.	n.d	1	0	2	2	0	0	0	5

## Sheet: key
Supplementary	Variable Name	Description	Code
S1 and S2	manuscript_id	corresponds to the manuscript the effect size came from
	sample_id	corresponds to the sample the effect size came from
	authors	authors of study
	date	date study was published
	sample_size	sample size
	total_risk_of_bias	total score for risk of bias
S1	effect_size_id	unique effect size number
	publication_status	whether data is published or not	1 = published 2 = unpublished
	r	pearsons correlation coefficient
	age_months	children's age in months
	study_design	whether a study was cross-sectional or longitudinal
	country	the country of data collection
	geographical_grouping	geographical grouping of data collection	North America, Central and South America, Asia, Europe
	maths_measure_code	type of mathematical skill measure	Composite, Rote Counting, Number Knowledge, Magnitude Estimation, Operations, Spatial Skills, Non-Symbolic Skills
	hma_type	type of home mathematical activity questionnaire	Overall, Informal, Formal, Other
S2	instrument_quality	type of instrument used and quality	0 = only standardised 1 = combination 2 = researcher made
	test_reliability_HMA	whether the HMA measure is reliable	0 = reports on all measures and all reliabile 1 = reports for all measures and some reliable 2 = not reliable/ reports from test manual/ does not report
	test_reliability_maths_skill	whether the maths skill measure is reliable	0 = reports on all measures and all reliabile 1 = reports for all measures and some reliable 2 = not reliable/ reports from test manual/ does not report
	floor_ceiling_effects	whether HMA or mathematical skill measures show floor/ ceiling effects	0 = no floor/ceiling effects 1 = floor/ ceiling effects / does not report
	task_drop_out	percentage drop out of missing data	0 = reports drop out and is less than 20% 1 = reports drop out and is more than 20% / does not report drop out
	missing_data	how a study has dealt with missing data	0 = other better than list-wise 1 = listwise deletion/ does not report
	paper_id
	study_id
	sample
	outcome
	es_id
	authors
	date
	publication_status
	n
	r
	age_months
	study_type
	country_data_collection
	geographical_area
	maths_measure_code
	yi
	vi
	paper_id
	study_id
	sample
	outcome
	es_id
	authors
	date
	publication_status
	n
	r
	age_months
	study_type
	country_data_collection
	geographical_area
	maths_measure_code
	yi
	vi
	paper_id
	study_id
	sample
	outcome
	es_id
	authors
	date
	publication_status
	n
	r
	age_months
	study_type
	country_data_collection
	geographical_area
	maths_measure_code
	yi
	vi
	paper_id
	study_id
	sample
	outcome
	es_id
	authors
	date
	publication_status
	n
	r
	age_months
	study_type
	country_data_collection
	geographical_area
	maths_measure_code
	yi
	vi
	paper_id
	study_id
	sample
	outcome
	es_id
	authors
	date
	publication_status
	n
	r
	age_months
	study_type
	country_data_collection
	geographical_area
	maths_measure_code
	yi
	vi
	paper_id
	study_id
	sample
	outcome
	es_id
	authors
	date
	publication_status
	n
	r
	age_months
	study_type
	country_data_collection
	geographical_area
	maths_measure_code
	yi
	vi
	paper_id
	study_id
	sample
	outcome
	es_id
	authors
	date
	publication_status
	n
	r
	age_months
	study_type
	country_data_collection
	geographical_area
	maths_measure_code
	yi
	vi
	paper_id
	study_id
	sample
	outcome
	es_id
	authors
	date
	publication_status
	n
	r
	age_months
	study_type
	country_data_collection
	geographical_area
	maths_measure_code
	yi
	vi
	paper_id
	study_id
	sample
	outcome
	es_id
	authors
	date
	publication_status
	n
	r
	age_months
	study_type
	country_data_collection
	geographical_area
	maths_measure_code
	yi
	vi
	paper_id
	study_id
	sample
	outcome
	es_id
	authors
	date
	publication_status
	n
	r
	age_months
	study_type
	country_data_collection
	geographical_area
	maths_measure_code
	yi
	vi
	paper_id
	study_id
	sample
	outcome
	es_id
	authors
	date
	publication_status
	n
	r
	age_months
	study_type
	country_data_collection
	geographical_area
	maths_measure_code
	yi
	vi
	paper_id
	study_id
	sample
	outcome
	es_id
	authors
	date
	publication_status
	n
	r
	age_months
	study_type
	country_data_collection
	geographical_area
	maths_measure_code
	yi
	vi
	paper_id
	study_id
	sample
	outcome
	es_id
	authors
	date
	publication_status
	n
	r
	age_months
	study_type
	country_data_collection
	geographical_area
	maths_measure_code
	yi
	vi
	paper_id
	study_id
	sample
	outcome
	es_id
	authors
	date
	publication_status
	n
	r
	age_months
	study_type
	country_data_collection
	geographical_area
	maths_measure_code
	yi
	vi
	paper_id
	study_id
	sample
	outcome
	es_id
	authors
	date
	publication_status
	n
	r
	age_months
	study_type
	country_data_collection
	geographical_area
	maths_measure_code
	yi
	vi
	paper_id
	study_id
	sample
	outcome
	es_id
	authors
	date
	publication_status
	n
	r
	age_months
	study_type
	country_data_collection
	geographical_area
	maths_measure_code
	yi
	vi
	paper_id
	study_id
	sample
	outcome
	es_id
	authors
	date
	publication_status
	n
	r
	age_months
	study_type
	country_data_collection
	geographical_area
	maths_measure_code
	yi
	vi
	paper_id
	study_id
	sample
	outcome
	es_id
	authors
	date
	publication_status
	n
	r
	age_months
	study_type
	country_data_collection
	geographical_area
	maths_measure_code
	yi
	vi
	paper_id
	study_id
	sample
	outcome
	es_id
	authors
	date
	publication_status
	n
	r
	age_months
	study_type
	country_data_collection
	geographical_area
	maths_measure_code
	yi
	vi
	paper_id
	study_id
	sample
	outcome
	es_id
	authors
	date
	publication_status
	n
	r
	age_months
	study_type
	country_data_collection
	geographical_area
	maths_measure_code
	yi
	vi
	paper_id
	study_id
	sample
	outcome
	es_id
	authors
	date
	publication_status
	n
	r
	age_months
	study_type
	country_data_collection
	geographical_area
	maths_measure_code
	yi
	vi
	paper_id
	study_id
	sample
	outcome
	es_id
	authors
	date
	publication_status
	n
	r
	age_months
	study_type
	country_data_collection
	geographical_area
	maths_measure_code
	yi
	vi
	paper_id
	study_id
	sample
	outcome
	es_id
	authors
	date
	publication_status
	n
	r
	age_months
	study_type
	country_data_collection
	geographical_area
	maths_measure_code
	yi
	vi
	paper_id
	study_id
	sample
	outcome
	es_id
	authors
	date
	publication_status
	n
	r
	age_months
	study_type
	country_data_collection
	geographical_area
	maths_measure_code
	yi
	vi
	paper_id
	study_id
	sample
	outcome
	es_id
	authors
	date
	publication_status
	n
	r
	age_months
	study_type
	country_data_collection
	geographical_area
	maths_measure_code
	yi
	vi
	paper_id
	study_id
	sample
	outcome
	es_id
	authors
	date
	publication_status
	n
	r
	age_months
	study_type
	country_data_collection
	geographical_area
	maths_measure_code
	yi
	vi
	paper_id
	study_id
	sample
	outcome
	es_id
	authors
	date
	publication_status
	n
	r
	age_months
	study_type
	country_data_collection
	geographical_area
	maths_measure_code
	yi
	vi
	paper_id
	study_id
	sample
	outcome
	es_id
	authors
	date
	publication_status
	n
	r
	age_months
	study_type
	country_data_collection
	geographical_area
	maths_measure_code
	yi
	vi
	paper_id
	study_id
	sample
	outcome
	es_id
	authors
	date
	publication_status
	n
	r
	age_months
	study_type
	country_data_collection
	geographical_area
	maths_measure_code
	yi
	vi
	paper_id
	study_id
	sample
	outcome
	es_id
	authors
	date
	publication_status
	n
	r
	age_months
	study_type
	country_data_collection
	geographical_area
	maths_measure_code
	yi
	vi
	paper_id
	study_id
	sample
	outcome
	es_id
	authors
	date
	publication_status
	n
	r
	age_months
	study_type
	country_data_collection
	geographical_area
	maths_measure_code
	yi
	vi
	paper_id
	study_id
	sample
	outcome
	es_id
	authors
	date
	publication_status
	n
	r
	age_months
	study_type
	country_data_collection
	geographical_area
	maths_measure_code
	yi
	vi
	paper_id
	study_id
	sample
	outcome
	es_id
	authors
	date
	publication_status
	n
	r
	age_months
	study_type
	country_data_collection
	geographical_area
	maths_measure_code
	yi
	vi
	paper_id
	study_id
	sample
	outcome
	es_id
	authors
	date
	publication_status
	n
	r
	age_months
	study_type
	country_data_collection
	geographical_area
	maths_measure_code
	yi
	vi
	paper_id
	study_id
	sample
	outcome
	es_id
	authors
	date
	publication_status
	n
	r
	age_months
	study_type
	country_data_collection
	geographical_area
	maths_measure_code
	yi
	vi
	paper_id
	study_id
	sample
	outcome
	es_id
	authors
	date
	publication_status
	n
	r
	age_months
	study_type
	country_data_collection
	geographical_area
	maths_measure_code
	yi
	vi
	paper_id
	study_id
	sample
	outcome
	es_id
	authors
	date
	publication_status
	n
	r
	age_months
	study_type
	country_data_collection
	geographical_area
	maths_measure_code
	yi
	vi
	paper_id
	study_id
	sample
	outcome
	es_id
	authors
	date
	publication_status
	n
	r
	age_months
	study_type
	country_data_collection
	geographical_area
	maths_measure_code
	yi
	vi
	paper_id
	study_id
	sample
	outcome
	es_id
	authors
	date
	publication_status
	n
	r
	age_months
	study_type
	country_data_collection
	geographical_area
	maths_measure_code
	yi
	vi
	paper_id
	study_id
	sample
	outcome
	es_id
	authors
	date
	publication_status
	n
	r
	age_months
	study_type
	country_data_collection
	geographical_area
	maths_measure_code
	yi
	vi
	paper_id
	study_id
	sample
	outcome
	es_id
	authors
	date
	publication_status
	n
	r
	age_months
	study_type
	country_data_collection
	geographical_area
	maths_measure_code
	yi
	vi
	paper_id
	study_id
	sample
	outcome
	es_id
	authors
	date
	publication_status
	n
	r
	age_months
	study_type
	country_data_collection
	geographical_area
	maths_measure_code
	yi
	vi
	paper_id
	study_id
	sample
	outcome
	es_id
	authors
	date
	publication_status
	n
	r
	age_months
	study_type
	country_data_collection
	geographical_area
	maths_measure_code
	yi
	vi
	paper_id
	study_id
	sample
	outcome
	es_id
	authors
	date
	publication_status
	n
	r
	age_months
	study_type
	country_data_collection
	geographical_area
	maths_measure_code
	yi
	vi
	paper_id
	study_id
	sample
	outcome
	es_id
	authors
	date
	publication_status
	n
	r
	age_months
	study_type
	country_data_collection
	geographical_area
	maths_measure_code
	yi
	vi
	paper_id
	study_id
	sample
	outcome
	es_id
	authors
	date
	publication_status
	n
	r
	age_months
	study_type
	country_data_collection
	geographical_area
	maths_measure_code
	yi
	vi
	paper_id
	study_id
	sample
	outcome
	es_id
	authors
	date
	publication_status
	n
	r
	age_months
	study_type
	country_data_collection
	geographical_area
	maths_measure_code
	yi
	vi
	paper_id
	study_id
	sample
	outcome
	es_id
	authors
	date
	publication_status
	n
	r
	age_months
	study_type
	country_data_collection
	geographical_area
	maths_measure_code
	yi
	vi
	paper_id
	study_id
	sample
	outcome
	es_id
	authors
	date
	publication_status
	n
	r
	age_months
	study_type
	country_data_collection
	geographical_area
	maths_measure_code
	yi
	vi
	paper_id
	study_id
	sample
	outcome
	es_id
	authors
	date
	publication_status
	n
	r
	age_months
	study_type
	country_data_collection
	geographical_area
	maths_measure_code
	yi
	vi
	paper_id
	study_id
	sample
	outcome
	es_id
	authors
	date
	publication_status
	n
	r
	age_months
	study_type
	country_data_collection
	geographical_area
	maths_measure_code
	yi
	vi
	paper_id
	study_id
	sample
	outcome
	es_id
	authors
	date
	publication_status
	n
	r
	age_months
	study_type
	country_data_collection
	geographical_area
	maths_measure_code
	yi
	vi
	paper_id
	study_id
	sample
	outcome
	es_id
	authors
	date
	publication_status
	n
	r
	age_months
	study_type
	country_data_collection
	geographical_area
	maths_measure_code
	yi
	vi
	paper_id
	study_id
	sample
	outcome
	es_id
	authors
	date
	publication_status
	n
	r
	age_months
	study_type
	country_data_collection
	geographical_area
	maths_measure_code
	yi
	vi
	paper_id
	study_id
	sample
	outcome
	es_id
	authors
	date
	publication_status
	n
	r
	age_months
	study_type
	country_data_collection
	geographical_area
	maths_measure_code
	yi
	vi
	paper_id
	study_id
	sample
	outcome
	es_id
	authors
	date
	publication_status
	n
	r
	age_months
	study_type
	country_data_collection
	geographical_area
	maths_measure_code
	yi
	vi
	paper_id
	study_id
	sample
	outcome
	es_id
	authors
	date
	publication_status
	n
	r
	age_months
	study_type
	country_data_collection
	geographical_area
	maths_measure_code
	yi
	vi
	paper_id
	study_id
	sample
	outcome
	es_id
	authors
	date
	publication_status
	n
	r
	age_months
	study_type
	country_data_collection
	geographical_area
	maths_measure_code
	yi
	vi
	paper_id
	study_id
	sample
	outcome
	es_id
	authors
	date
	publication_status
	n
	r
	age_months
	study_type
	country_data_collection
	geographical_area
	maths_measure_code
	yi
	vi
	paper_id
	study_id
	sample
	outcome
	es_id
	authors
	date
	publication_status
	n
	r
	age_months
	study_type
	country_data_collection
	geographical_area
	maths_measure_code
	yi
	vi
	paper_id
	study_id
	sample
	outcome
	es_id
	authors
	date
	publication_status
	n
	r
	age_months
	study_type
	country_data_collection
	geographical_area
	maths_measure_code
	yi
	vi
	paper_id
	study_id
	sample
	outcome
	es_id
	authors
	date
	publication_status
	n
	r
	age_months
	study_type
	country_data_collection
	geographical_area
	maths_measure_code
	yi
	vi
	paper_id
	study_id
	sample
	outcome
	es_id
	authors
	date
	publication_status
	n
	r
	age_months
	study_type
	country_data_collection
	geographical_area
	maths_measure_code
	yi
	vi
